# Supplementary material for: Exploring Emotional Safety and Harm Among Hospitalized Patients: A Qualitative Study of Patients’ and Providers’ Perspectives
Source: Healthcare (Basel). 2025 Jul 29;13(15):1842. doi: 10.3390/healthcare13151842 (PMC12346503; doi:10.3390/healthcare13151842)
Supplement: Supplementary file 1 [file healthcare-13-01842-s001.zip]

Archive with 1 entries (1 files):
- healthcare-3680636-supplementary.pdf
